# Supplementary material for: Incidence and Risk Factors of Platinum-Based Chemotherapy-Induced Nausea and Vomiting: A Systematic Review and Meta-Analysis
Source: Curr Oncol. 2025 May 31;32(6):325. doi: 10.3390/curroncol32060325 (PMC12191659; doi:10.3390/curroncol32060325)
Supplement: Supplementary file 1 [file curroncol-32-00325-s001.zip]

Archive with 1 entries (1 files):
- curroncol-3636150-supplementary.pdf
